# Supplementary material for: Interactive tools for functional annotation of bacterial genomes
Source: Database (Oxford). 2024 Sep 6;2024:baae089. doi: 10.1093/database/baae089 (PMC11378808; doi:10.1093/database/baae089)
Supplement: baae089_Supp [file baae089_supp.zip]

Archive with 2 entries (2 files):
- suppl_data/Dataset_S1.xlsx
- suppl_data/opinion_TableS1.docx
